# Supplementary material for: Fixed-time adaptive fuzzy command filtering control for a two-joint robotic manipulator with input dead zone saturation and time-varying delay
Source: PLoS One. 2026 Apr 15;21(4):e0347102. doi: 10.1371/journal.pone.0347102 (PMC13082719; doi:10.1371/journal.pone.0347102)
Supplement: S1 File — This ZIP file contains the MATLAB scripts and controller models used to generate the simulation results and figures presented in this study. (ZIP) [file pone.0347102.s001.zip]

Archive with 32 entries (28 files):
- code/
- code/Fig1-2/
- code/Fig1-2/control1.m
- code/Fig1-2/control2.m
- code/Fig1-2/func1.m
- code/Fig1-2/gyl46.m
- code/Fig1-2/lags.m
- code/Fig1-2/main.m
- code/Fig1-2/parameters.m
- code/Fig1-2/parameters2.m
- code/Fig1-2/xg45.m
- code/Fig3-6/
- code/Fig3-6/control1.m
- code/Fig3-6/control2.m
- code/Fig3-6/func1.m
- code/Fig3-6/gyl46.m
- code/Fig3-6/lags.m
- code/Fig3-6/main.m
- code/Fig3-6/parameters.m
- code/Fig3-6/parameters2.m
- code/Fig3-6/xg45.m
- code/Fig7-10/
- code/Fig7-10/control1.m
- code/Fig7-10/control2.m
- code/Fig7-10/func1.m
- code/Fig7-10/gyl46.m
- code/Fig7-10/lags.m
- code/Fig7-10/main.m
- code/Fig7-10/parameters.m
- code/Fig7-10/parameters2.m
- code/Fig7-10/xg45.m
- code/Read Me.txt
