# Supplementary material for: Fixed-time adaptive fuzzy command filtering control for a two-joint robotic manipulator with input dead zone saturation and time-varying delay
Source: PLoS One. 2026 Apr 15;21(4):e0347102. doi: 10.1371/journal.pone.0347102 (PMC13082719; doi:10.1371/journal.pone.0347102)
Supplement: S1 File — This ZIP file contains the MATLAB scripts and controller models used to generate the simulation results and figures presented in this study. (ZIP) [file pone.0347102.s001.zip › code/Fig1-2/func1.m]

% - ÊÊÓ¦¶Èº¯Êý - %
function [result]=func1(x,T,x0,xi)
% summ=sum(x.^2);
% result=summ;
[t,st,z1_sum] = gyl46(T,x0,xi,x);
punish = 0;
if isnan(z1_sum)
    z1_sum = 10000000; % ÕÒµ½Ìì½çµÄÐ¡ºï³Í·£Ëû
elseif isinf(x)
    z1_sum = 10000000; % ÕÒµ½Ìì½çµÄÐ¡ºï³Í·£Ëû
else
    punish = 0;% Ã»ÓÐÉèÖÃÆäËû³Í·£
end

result = z1_sum + punish;

end
