# Supplementary material for: Fixed-time adaptive fuzzy command filtering control for a two-joint robotic manipulator with input dead zone saturation and time-varying delay
Source: PLoS One. 2026 Apr 15;21(4):e0347102. doi: 10.1371/journal.pone.0347102 (PMC13082719; doi:10.1371/journal.pone.0347102)
Supplement: S1 File — This ZIP file contains the MATLAB scripts and controller models used to generate the simulation results and figures presented in this study. (ZIP) [file pone.0347102.s001.zip › code/Fig1-2/gyl46.m]

function  [t, state ,z1_sum] = gyl46(ts, x0, xi, parm)
   

    fun.L = length(x0);
    fun.xi = xi * 630; %å¾å·§å¦çå®å??
    Time = ts * fun.xi;
    
    %-----æå?¼æ å¿ä½çé?å-----%
    if (Time < xi * 512 * sqrt(fun.xi))
        flag = 1;
    elseif (Time < xi * 1024 * sqrt(fun.xi))
        flag = 2;
    elseif (Time < xi * 2048 * sqrt(fun.xi))
        flag = 3;
    else
        flag = 4;
    end
    
    fun.state = x0;
    dx = zeros(fun.L, Time + 1);
    t_back = zeros(1, Time + 1);
    z1_sum = 0;
    %-----é¾æ ¼åºå¡è¿­ä»£-----%
    for t = 1 : Time
        %controlè¿å¢ï¼ä¸æ³å«'control'æè?æ³ä¼ åçè¯è¿éæ¹ã?å¶å®è¿å°±ç¸å½äº'model'é£æ­¥ãå«çä¸ç¨ç®¡äº?%
        [dx(:,t+1),z1] = control1(t/fun.xi, fun.state(:,t), parm);
        %-------------------------------------------------%
        fun.state(:,t+1) = dx(:,t) / fun.xi + fun.state(:,t);
        t_back(t) = t / fun.xi;
        % if t>= Time/3
            z1_sum = abs(z1) + z1_sum;
        % end
        if isnan(z1)
             flag = 0;
             z1_sum = abs(z1);
            break;
        elseif isinf(z1)
            flag = 0;
            z1_sum = abs(z1);
            break;
        end
    end
    t_back(1) = 0;
    t_back(t+1) = t_back(t) + 1 / fun.xi;
    
    %-----å¾®åæ¹ç¨è§?-è´¨æ°æå??-----%
    switch flag
        case 1 
            Time = Time / 3;
            state = zeros(fun.L, Time);
            t = zeros(1, Time);
            for loop = 1 : Time
                state(:, loop) = fun.state(:, 3*loop);
                t(loop) = t_back(3*loop);
            end               
        case 2     
            Time = Time / 5;
            state = zeros(fun.L, Time);
            t = zeros(1, Time);
            for loop = 1 : Time
                state(:, loop) = fun.state(:, 5*loop);
                t(loop) = t_back(5 * loop);
            end  
        case 3
            Time = Time / 7;
            state = zeros(fun.L, Time);
            t = zeros(1, Time);
            for loop = 1 : Time
                state(:, loop) = fun.state(:, 7*loop);
                t(loop) = t_back(7 * loop);
            end 
        case 4 
            Time = Time / 9;
            state = zeros(fun.L, Time);
            t = zeros(1, Time);
            for loop = 1 : Time
                state(:, loop) = fun.state(:, 9*loop);
                t(loop) = t_back(9 * loop);
            end 
        case 0
            Time = 1;
            state = zeros(fun.L, Time);
            t = zeros(1, Time);
            for loop = 1 : Time
                state(:, loop) = fun.state(:, loop);
                t(loop) = t_back( loop);
            end 
    end

    %-----æ´çåå§å?-----% 
    %-è¿­ä»£ä¼æåå§å¼å¸¦æ²¡ï¼æä»¬éæ°æ¾å°æ°ç»å¼?å¤?-%
    t(1) = 0;
    state(:, 1) = x0;
    state = state';
    spy(); %å°çåççå¤´å½©è 
    % -æåç»åºçå¤´åæ¥éå°±ä¸æ¯æ±è§£å¨çé®é¢äºå¥¥- %
end
