# Supplementary material for: Fixed-time adaptive fuzzy command filtering control for a two-joint robotic manipulator with input dead zone saturation and time-varying delay
Source: PLoS One. 2026 Apr 15;21(4):e0347102. doi: 10.1371/journal.pone.0347102 (PMC13082719; doi:10.1371/journal.pone.0347102)
Supplement: S1 File — This ZIP file contains the MATLAB scripts and controller models used to generate the simulation results and figures presented in this study. (ZIP) [file pone.0347102.s001.zip › code/Fig1-2/lags.m]

function taus = lags(t,~)
taus=[t-(1+sin(t));t-1.2*(1+cos(t));t-0.5;t-1;t-1.5;t-2;t-0.6;t-1.2;t-1.8;t-2.4];
end

%   t-exp(-t^2);t-0.5*(1+cos(t))
%   t-(1+sin(t));t-1.2*(1+cos(t))
