# Supplementary material for: Fixed-time adaptive fuzzy command filtering control for a two-joint robotic manipulator with input dead zone saturation and time-varying delay
Source: PLoS One. 2026 Apr 15;21(4):e0347102. doi: 10.1371/journal.pone.0347102 (PMC13082719; doi:10.1371/journal.pone.0347102)
Supplement: S1 File — This ZIP file contains the MATLAB scripts and controller models used to generate the simulation results and figures presented in this study. (ZIP) [file pone.0347102.s001.zip › code/Fig1-2/main.m]

clear all
close all;
clc
 global u1_store t1_store u2_store t2_store %v2_store v1_store
u1_store=0;
t1_store=0;
u2_store=0;
t2_store=0;


parameters;
% x0=[0.5,0.5,0.5,0.5,0,0,0,0,0,0,0,0,0.5,0.3]';

x0=[0.5,0.2,0.5,0.3,0,0,0,0,0,0.5,0.3,0,0,0,0,0,0,0]';
%parm=[ 0.5356  0.5356   10.1444   10.1458    1.0517    1.0817   25.5905   25.5020 ]';
parm=[ 0.5398    0.5356   15.1444   10.7458    0.8817    0.8817   25.6905   25.5020 ]';

T=5;xi=5;
[t, y] = gyl46(T, x0, xi, parm);  
%[t,y,parm] = xg45(T,x0,parm,20,xi); 
 %[t, y] = ode45('control1',T, x0, parm); 


L = length(t);

for i = 1:L
    [dx,z11(:,i),z12(:,i),u(:,i),v(:,i),yr1(:,i),yr2(:,i),u1(:,i),u2(:,i),v1(:,i),v2(:,i)] = control1(t(i),y(i,:),parm);
end


yr1=sin(2*t);   yr2=cos(2*t);
dyr1=2*cos(2*t); dyr2=-2*sin(2*t);


x11=y(:,1)';
x12=y(:,2)';
x21=y(:,3)';
x22=y(:,4)';
N11=y(:,13)';
N12=y(:,14)';
N21=y(:,15)';
N22=y(:,16)';
[t1_unique,unique1_idx] = unique(t1_store);               
u1_store_unique = u1_store(unique1_idx);             
u1_store_interp = interp1(t1_unique,u1_store_unique,t); 

[t2_unique,unique1_idx] = unique(t2_store);               
u2_store_unique = u2_store(unique1_idx);             
u2_store_interp = interp1(t2_unique,u2_store_unique,t); 


z11=x11-yr1-N11; 
z12=x12-yr2-N12;
%%%%%%%%%%%%%%%%%%%%%%%%%%%%%%%%%%%%%%%%%%%%%%%%%%%%%%%

global uu1_store tt1_store uu2_store tt2_store
uu1_store=0;
tt1_store=0;
uu2_store=0;
tt2_store=0;
parameters2;
% x0=[0.5,0.5,0.5,0.5,0,0,0,0,0,0,0,0,0.5,0.3]';

xx0=[0.5,0.2,0.5,0.3,0,0,0,0,0,0,0,0,0.5,0.3]';
% 0.5,0.5,0.5,0.5,0.5,0.5,0.5,0.5
%[t,y] = gyl46(T,x0,xi,parm);
 [tt,yy] = ode45('control2',T,xx0);
L = length(tt);

for i = 1:L
    [dx,u(:,i),v(:,i)] = control2(tt(i),yy(i,:)');
end


% for i = 1:L
% W21 = thetaf21(:,i);
% norm_21(i)=norm(W21);
% 
% W22 = thetaf22(:,i);
% norm_22(i)=norm(W22);

% end

yrr1=sin(2*tt);   yrr2=cos(2*tt);
dyrr1=2*cos(2*tt); dyrr2=-2*sin(2*tt);

x11=yy(:,1);
zz11=x11-yrr1;
xx12=yy(:,2);
zz12=xx12-yrr2;
xx21=yy(:,3);
xx22=yy(:,4);
%%%%%%%%%%%%%%%%%%%%%%%%%%%%%%%%%%%%%%%%%%%%%%%%%%%%%%%%
%%%%%%%%%%%%%%%%%%%%%%%%%%%%%%%%%%%%%%%%%%%%%%%%%%%%%%%%%%%


figure(1)   
subplot(2,1,1);
plot(tt,yy(:,1),'b',t,y(:,1),'--r',t,yr1,'--g','linewidth',2 );xlabel('Time(sec)');grid;
hold on;
legend('$x_{11}$ in [47]','$x_{11}$ in our paper','$y_{r1}$','Location', 'northeast','Interpreter', 'latex');
subplot(2,1,2);
plot(tt,zz11,'b',t,z11,'--r','linewidth',2 );xlabel('Time(sec)');grid;
hold on;
legend('$z_{11}$ in [47]','$z_{11}$ in our paper','Location', 'northeast','Interpreter', 'latex');

figure(2) 
subplot(2,1,1);
plot(tt,yy(:,2),'b',t,y(:,2),'--r',t,yr2,'--g','linewidth',2 );xlabel('Time(sec)');grid;
hold on;
legend('$x_{12}$ in [47] ','$x_{12}$ in our paper','$y_{r2}$','Location', 'northeast','Interpreter', 'latex');
subplot(2,1,2);
plot(tt,zz12,'b',t,z12,'--r','linewidth',2 );xlabel('Time(sec)');grid;
hold on;
legend('$z_{12}$ in [47]','$z_{12}$ in our paper','Location', 'northeast','Interpreter', 'latex');
