# Supplementary material for: Fixed-time adaptive fuzzy command filtering control for a two-joint robotic manipulator with input dead zone saturation and time-varying delay
Source: PLoS One. 2026 Apr 15;21(4):e0347102. doi: 10.1371/journal.pone.0347102 (PMC13082719; doi:10.1371/journal.pone.0347102)
Supplement: S1 File — This ZIP file contains the MATLAB scripts and controller models used to generate the simulation results and figures presented in this study. (ZIP) [file pone.0347102.s001.zip › code/Fig1-2/parameters.m]

m1=1;              % mass of arm 1
m2=0.7;            % mass of arm 2
L1=0.36;           % length of arm 1
L2=0.32;           % length of arm 2
I1=56.12*10e-3;    % moment of inertia of arm 1
I2=19.78*10e-3;    % moment of inertia of arm 2
g=9.81;            % gravity acceleration
Lc1=L1/2;          % half length of arm 1
Lc2=L2/2;          % half length of arm 2
%%%%%%%%%%%%%%%%%%%%%%%%%%%%%%%%%%%%%%%%%%%%%%%%%%%%%%%
% virtual controller parameters     2
% c11=0.3;  
% c12=0.3;                %%%% c11 c12 adjust the upper and lower bounds of v1 v2, reducing c11 can decrease the upper and lower bounds of v
% b11=15;                 %%%%%%% adjust the upper and lower bounds of z1, increasing z1 can reduce error and also adjust the upper and lower bounds of v
% b12=10;
% actual controller parameters
% A21=0.5;  
% A22=0.5; 
% b21=25;   % tuning
% b22=25;  
% a=30;

L=0.2;%%%% initial data  0.2
L1=0.2;%%%% initial data  0.2


k11=15;
k12=15; 
k21=50;
k22=50;

yita21=0.001;yita22=0.001;

gama=0.2;

rf21=2.6;
mf21=1.6;
rf22=2.6;
mf22=1.6;


p1=8;p2=9;


HN=-25;
HP=30;
bs1=-30;

bs0=-0.5;
br0=0.1;
br1=28;

P1=8;   
P2=1;
