# Supplementary material for: Fixed-time adaptive fuzzy command filtering control for a two-joint robotic manipulator with input dead zone saturation and time-varying delay
Source: PLoS One. 2026 Apr 15;21(4):e0347102. doi: 10.1371/journal.pone.0347102 (PMC13082719; doi:10.1371/journal.pone.0347102)
Supplement: S1 File — This ZIP file contains the MATLAB scripts and controller models used to generate the simulation results and figures presented in this study. (ZIP) [file pone.0347102.s001.zip › code/Fig1-2/parameters2.m]

m1=1.0;              % mass of arm 1
m2=0.7;             % mass of arm 2
L1=0.36;            % length of arm 1
L2=0.32;            % length of arm 2
I1=56.12*10e-3;     % moment of inertia of arm 1
I2=19.78*10e-3;     % moment of inertia of arm 2
g=9.81;             % gravity acceleration
Lc1=L1/2;           % half length of arm 1
Lc2=L2/2;           % half length of arm 2
%%%%%%%%%%%%%%%%%%%%%%%%%%%%%%%%%%%%%%%%%%%%%%%%%%%%%%%
% virtual controller parameters     2
c11=0.3;  
c12=0.3;                %%%% c11 c12 adjust the upper and lower bounds of v1 v2, reducing c11 can decrease the upper and lower bounds of v
b11=15;                 %%%%%%% adjust the upper and lower bounds of z1, increasing z1 can reduce error
b12=10;
% actual controller parameters
A21=0.5;  
A22=0.5; 
b21=15;   % tuning
b22=10;

% % 23.6392    6.7769    9.0752    5.1125   95.4035   88.7728   65.9924   64.6927   99.9250


%% compensation signal parameters
k11=10;
k12=10; 
k21=50;
k22=50.15;
%% filter parameters
yita21=0.001;yita22=0.001;
%% adaptive law parameters
gama=0.2;
% rf21=1.23;
% mf21=0.32;
rf21=2.6;
mf21=1.6;
rf22=2.6;
mf22=1.6;

% p1=6;p2=7;
p1=8;p2=9;
L=0.2;


%%%%%%%%%%%%%%%%%%%% saturation dead zone parameters
HN=-25;
HP=30;
bs1=-25;
bs0=-0.5;
br0=0.8;
br1=30;
