# Supplementary material for: Fixed-time adaptive fuzzy command filtering control for a two-joint robotic manipulator with input dead zone saturation and time-varying delay
Source: PLoS One. 2026 Apr 15;21(4):e0347102. doi: 10.1371/journal.pone.0347102 (PMC13082719; doi:10.1371/journal.pone.0347102)
Supplement: S1 File — This ZIP file contains the MATLAB scripts and controller models used to generate the simulation results and figures presented in this study. (ZIP) [file pone.0347102.s001.zip › code/Fig1-2/xg45.m]

function [t,x,para_opt] = xg45(T0,x0,para,T,xi)
% - ÄÖÌì¹¬µ÷²ÎÆ÷-Ð¡¸Ç45 - %
% - ³õÊ¼»¯ - %
% ÕâÀïÃæµÄºÜ¶à²ÎÊýÒ²¿ÉÒÔµ÷£¬²»¶®µÄ¿ÉÒÔÎÊÎÊÑÐ¾¿Ëã·¨µÄÍ¬Ñ§£¬»òÕßÎÊÎÒÒ²ÐÐ
D = length(para);       %Ð¡ºï (²ÎÊý) Î¬Êý
N = 50;                  %Ð¡ºïÊýÁ¿
%T = 5;                  %×î´óµü´ú´ÎÊý
c1 = 1.5;                 %Ñ§Ï°Òò×Ó1
c2 = 1.5;                 %Ñ§Ï°Òò×Ó2
w = 0.8;                  %¹ßÐÔÈ¨ÖØ 15 15 8
Xmax = [30 10 100 100 100 100 100 100 100 100 0.8 0.8 100 100 100 100 100 100 2 2 100 ...
    100 100 100 100 100 100 100 100 100 100 100 100 100 100 100 100 100 100 100 100 100 100 100 100]';      % Ìì½ç×î¸ßµã (²ÎÊý×î´óÖµ)
    % Ìì½ç×î¸ßµã£¨²ÎÊý×îÐ¡Öµ£©
Xmin = 0.001;               % Ìì½ç×îµÍµã£¨²ÎÊý×îÐ¡Öµ£©
Vmax = [1 1 1 1 1 1 1 1 1 1 1 1 1 1 1 1 1 1 1 1 1 1 1 1 1 1 1 1 1 1 1 1 1 1 1 1 1 1 1 1];                % Ð¡ºïËÙ¶È×î´óÖµ
Vmin = -[1 1 1 1 1 1 1 1 1 1 1 1 1 1 1 1 1 1 1 1 1 1 1 1 1 1 1 1 1 1 1 1 1 1 1 1 1 1 1 1];               % Ð¡ºïËÙ¶È×îÐ¡Öµ
% - ³õÊ¼»¯NÖ»Ð¡ºï£¨ÏÞ¶¨Î»ÖÃºÍËÙ¶È£© - %
% x = rand(N,D) * (Xmax-Xmin)+Xmin;
a = Vmax(1:D)-Vmin(1:D);
b = rand(N,D);
qsc = 0;
a_repeated = repmat(a, size(b, 1), 1);
%Vmax1 = repmat(Vmax(1:D), size(b, 1), 1);
Vmin1 = repmat(Vmin(1:D), size(b, 1), 1);
x = repmat(para', N, 1) + 0.4*a_repeated .* b;
x(1,:) = para';
v = rand(N,D) .* a_repeated +Vmin1;
% - ³õÊ¼»¯ ÀëÉñÏÉ×î½üµÄÐ¡ºïÎ»ÖÃ ºÍ ×îÓÅ¾àÀë - %
p = x ;
pbest = zeros(N,1);
z_tf = 0;
for i=1:N
    pbest(i) = func1(x(i,:),T0,x0,xi);
end
% - ³õÊ¼»¯ È«¾ÖÀëÉñÏÉ×î½üµÄÐ¡ºïÎ»ÖÃ ºÍ ×îÓÅ¾àÀë  - %
g=ones(1,D);
gbest=inf;
for i=1:N
    if(pbest(i)<gbest)
        g=p(i,:);
        gbest=pbest(i);
    end
end
gb=ones(1,T);
    disp(['µÚ', num2str(0), '´ÎµÄ×îÓÅÐ¡ºïµÄ²ÎÊýÊÇ']);
    disp(g)
    disp(['ºÍÉñÏÉµÄ¾àÀëÎª', num2str(gbest/10)]);
    if gb(1) == 10000000
        disp(['¾¯¸æ£ºÕâ¸öÊý¿ÉÄÜ´ú±íÕâÈººïÈ«ÔÚÌì½ç£¬¶ø²»ÊÇÉñÏÉµÄÎ»ÖÃ'])
    end  
% - °´ÕÕ ºïÈºÌØÐÔ µü´úÖ±µ½´ïµ½µü´ú´ÎÊý - %
for i=1:T
    for j=1:N
        % - ¸üÐÂ µ¥Ö»ºï ×îÓÅÎ»ÖÃºÍ×îÓÅÖµ - %
        tian = func1(x(j,:),T0,x0,xi);
        if (tian <= pbest(j))
            p(j,:)=x(j,:);
            pbest(j) = tian;
        end
        % - ¸üÐÂ È«¾Öºï ×îÓÅÎ»ÖÃºÍ×îÓÅÖµ - %
        if( (pbest(j) <= gbest) )
            g  = p(j,:);
            gbest = pbest(j);
            x_min = p(j,:);
          %  xx(j,) = x(j,:)
        end
        % - ¸üÐÂ ÐÂµÄºïÎ»ÖÃºÍËÙ¶ÈÖµ - %
        v(j,:)=w*v(j,:)+c1*rand*(p(j,:)-x(j,:))...
            +c2*rand*(g-x(j,:));
        % if j==30  %µÚÈýÊ®Ö»ºïÊÇ ÔÈËÙºï
        %    v(j,:)=w*v(j,:)+c1*(p(j,:)-x(j,:))...
        %    +c2*(g-x(j,:));
        % end
        % if j==31  %µÚÈýÊ®Ò»Ö»ºïÊÇ ººÊÙÍ¤ºï ÅÜµÃ±È½Ï¿ì
        %    v(j,:)=5 * (w*v(j,:)+c1*(p(j,:)-x(j,:))...
        %    +c2*(g-x(j,:)));
        % end
%------------------ ´ó¸ç´óÉ©ºï ------------------------%
% - ´ó¸çÓÐ¸ÅÂÊÈÇ´óÉ©ÉúÆø£¬´óÉ©Ò»ÉúÆø¾Í²»¸É»î¡£
%             dage = rand();
%             if dage<0.001 % ÈÇÉúÆøµÄ¸ÅÂÊ
%                 qsc = x(j,:);
%             end
        x(j,:)=x(j,:)+v(j,:);
%         if qsc~=0
%             x(j,:) = qsc;
%             qsc = 0;
%         end

        % - ÅÜµ½Ìì½çµÄÐ¡ºï¾Í¸øÒ»¸öÏÞÖÆ -  %
        for ii=1:D
            if (v(j,ii)>Vmax(ii))  ||  (v(j,ii)< Vmin(ii))
                v(j,ii)=rand * (Vmax(ii)-Vmin(ii))+Vmin(ii);
            end
            if (x(j,ii)>Xmax(ii))  ||  (x(j,ii)< Xmin)
                x(j,ii)=rand * (Xmax(ii)-Xmin)+Xmin;
            end
        end
          
    end
    % - ¼ÇÂ¼Àú´úÐ¡ºï×îÓÅÖµ -%
    gb(i)=gbest;
    disp(['µÚ', num2str(i), '´ÎµÄ×îÓÅÐ¡ºïµÄ²ÎÊýÊÇ']);
    disp(x_min)
    disp(['ºÍÉñÏÉµÄ¾àÀëÎª', num2str(gb(i)/10)]);
    if gb(i) == 10000000
        disp(['¾¯¸æ£ºÕâ¸öÊý¿ÉÄÜ´ú±íÕâÈººïÈ«ÔÚÌì½ç£¬¶ø²»ÊÇÉñÏÉµÄÎ»ÖÃ'])
    end  
    % - Ð¡´ÏÃ÷Ð¡ºï»á¸ø×îÓÅÐ¡ºï´òµç»°£¬È»ºó×øÒ»¸öÎ¬¶ÈµÄµçÌÝºÍ×îÓÅÐ¡ºï²¢ÅÅ·ÉÒ»´Î - %
     fle = 10;
    for loop = 1:floor(N/fle) 
            loopN = floor(N*rand) ;
            loopD = floor(D*rand) ;
            if loopN <= 0
                loopN = 1;
            end
            if loopD <= 0
                loopD = 1;
            end
            x(loopN,loopD) = x_min(loopD);
    end

    % -  Å¼¶ûÐ¡ºï»á²»Ìý»°Ï¹·É£¬µ«ÊÇÕâÀàºïÓÐ¿ÉÄÜ·¢ÏÖÆäËûºïÕÒµÄÉñÏÉ²»ÊÇÒªÕÒµÄÓñ»Ê´óµÛ - %
    % -  ¿ÉÄÜÊÇÒ»¸öºÍÓñ»Ê´óµÛºÜÏñµÄÉÕ»ðÀÏÍ·£¬Ò®öÕÉ¶µÄÒ²ÓÐ¿ÉÄÜ¡£ Òò´ËÕâÀàºïÔÚºïÈºÖÐÒ²ÆðÖØÒª×÷ÓÃ
    if z_tf == gb(i)        
        fle = 5;        %µ±¾àÀë²»±äÊ±£¬ÓÐN/fleµÄÐ¡ºï»á²»Ìý»°
        for loop = 1:fle
           % loopN = floor(N*rand) ;
            loopD = floor(D*rand) ;
%             if loopD <= 0
%                 loopD = 1;
%             end          
            random_vector = randi([0, 1], [1, D]);% Éú³ÉËæ»úÂß¼­ÖµÏòÁ¿
            x(loop,random_vector==1) = rand*(Xmax(random_vector==1) + Xmin)/2;
        end
%         % - ºÈ¾ÆÐ¡ºï ÕÒ×îÓÅÕßºÈ¾Æ
%     % ÕâÖÖºïÓÐÒ»Ð©×÷ÓÃ£¬µ±ºïÃÇÊ§È¥·½ÏòÊ±£¬ËûÕÒ×îÓÅÐ¡ºïºÈ¾Æ£¬×îÓÅºïÔÙÖØÐÂÑ¡Ò»´Î
%             loopN = floor(N*rand) ;
%             if loopN <= 0
%                 loopN = 1;
%             end
%             x(loopN,:) = x_min;
%     % -- -- -- --
    end
    z_tf = gb(i);  
end
g;                         % ×îÓÅÐ¡ºï         
gb(end);               % ×î¾àÀë
para_opt = x_min;
[t,x] = gyl46(T0,x0,xi,para_opt);
