# Supplementary material for: Fixed-time adaptive fuzzy command filtering control for a two-joint robotic manipulator with input dead zone saturation and time-varying delay
Source: PLoS One. 2026 Apr 15;21(4):e0347102. doi: 10.1371/journal.pone.0347102 (PMC13082719; doi:10.1371/journal.pone.0347102)
Supplement: S1 File — This ZIP file contains the MATLAB scripts and controller models used to generate the simulation results and figures presented in this study. (ZIP) [file pone.0347102.s001.zip › code/Fig7-10/control1.m]

function [dx,z11,z12,u,v,yr1,yr2,u1,u2,v1,v2] = control1(t,x,parm)
global u1_store t1_store  u2_store t2_store
parameters;

x11=x(1);   
x12=x(2);     
x21=x(3);   
x22=x(4);
baralpha11=x(5);
baralpha12=x(6);
q11=x(7);   
q12=x(8);
q21=x(9);   
q22=x(10);
theta21=x(11);
theta22=x(12);
N11=x(13);
N12=x(14);
N21=x(15);
N22=x(16);
x31=x(17);
x32=x(18);
c11=parm(1);
c12=parm(2);
b11=parm(3);   
b12=parm(4);

A21=parm(5);
A22=parm(6);
b21=parm(7);
b22=parm(8);


M11=m1*Lc1^2+m2*(L1^2+Lc2^2+2*L1*Lc2*cos(x(2)))+I1+I2;
M12=m2*(Lc2^2+L1*Lc2*cos(x(2)))+I2;
M21=m2*(Lc2^2+L1*Lc2*cos(x(2)))+I2;
M22=m2*Lc2^2+I2;
M1=[M22 -M12;-M21 M11]/(M11*M22-M12*M21); 
%%%%%%%%%%%%%%%%%%%%%%%%%%%%%%%%%%%

C11=-m2*L1*Lc2*x22*sin(x(2));
C12=-m2*L1*Lc2*(x21+x22)*sin(x12);
C21=m2*L1*Lc2*x22*sin(x22);
C22=0;
C=[C11 C12;C21 C22];
%%%%%%%%%%%%%%%%%%%%%%%%%%%%%%%%%%%

J11=-(L1*sin(x11)+L2*sin(x11+x12));
J12=-L2*sin(x11+x12);
J21=L1*cos(x11)+L2*cos(x11+x12);
J22=L2*cos(x11+x12);
J1=[J11 J12;J21 J22];
p=[0.5*sin(t)+1.5;1.5*cos(t)+0.5];   

G11=(m1*Lc2+m2*L1)*g*cos(x(1))+m2*Lc2*g*cos(x(1)+x(2));
G21=m2*Lc2*g*cos(x(1)+x(2));
G=[G11;G21];


yr1=sin(2*t);   yr2=cos(2*t);
dyr1=2*cos(2*t);dyr2=-2*sin(2*t);


%%%%%%%%%%%%%%%%%%%%%%%%%%%%%%%%%%%%
z11=x11-yr1-N11; 
z12=x12-yr2-N12;
z21=x21-baralpha11-N21; 
z22=x22-baralpha12-N22;

s11=z11-q11;s12=z12-q12;
s21=z21-q21;s22=z22-q22;
%%%%%%%%%%%%%%%%%%%%%%%%%%%%%%%%%%%%%
x2 =[x21;x22];
x3 =[x31;x32];


x1 =[x11;x21];
q1=[q11;q12];
q2=[q21;q22];
yr=[yr1;yr2];
dyr=[dyr1;dyr2]; 
z1=[z11;z12];s1=[s11;s12];s2=[s21;s22];
%%%%%%%%%%%%%%%%%%%%%%%%%%%%%%%%%%%%%%%%%%%%%%%%%%%%%%%%%%%%%%%%%%%

%%%%%%%%%%%%%%%%%%%%%%%%%%%%%%%%%%%%%%%%%%%%%%%%

%%%%%%%%%%%%%%%%%%%%%%%%%%%%%%%%%%%%%%%%%%%%%%%%%%%%%%%%%%%%%%%%
%%%%%%%%%%%%%%%%%%%%%%%%%%%%%%%%%

%%%%%%%%%%%%%%%%%%%%%%%%%%%%%%
L=5;
c=2;
s=0.5;
for i=1:L
    center(i)=c-s*i;
end
w=4;
%%%%%%%%%%%%%%%%%%%%%%%%%%%%%%%%%%%%

sum1=0;
for i=1:L
    a1(i)=exp(-(x(1)+center(i))^2/w-(x(3)+center(i))^2/w...
        -(x(13)+center(i))^2/w-(x(15)+center(i))^2/w...
    -(dyr1+center(i))^2/w-(dyr2+center(i))^2/w);
    sum1=sum1+a1(i);
end
for i=1:L
    Fai2_lxp(i)=a1(i)/sum1;
end
Fai21=Fai2_lxp';

sum2=0;
for i=1:L
    a2(i)=exp(-(x(2)+center(i))^2/w-(x(4)+center(i))^2/w...
        -(x(14)+center(i))^2/w-(x(16)+center(i))^2/w...
    -(dyr1+center(i))^2/w-(dyr2+center(i))^2/w);
    sum2=sum2+a2(i);
end
for i=1:L
    Fai2_2xp(i)=a2(i)/sum2;
end
Fai22=Fai2_2xp';
%%%%%%%%%%%%%%%%%%%%%%%%
%%%%%%%%%%%%%%%%%%%%%%%%%%%%%%%%%%%%%%%%%%%%%%%%%%%%%%%%%%%%%%%%%%%%%%%%%%%%%%%%%%

alpha11=-c11*s11^3-b11*sign(s11)*((abs(s11))^(2*p1-p2))^(1/p2)+dyr1-k11*q11^3-(s11)+N21-P1*N11-N21;
alpha12=-c12*s12^3-b12*sign(s12)*((abs(s12))^(2*p1-p2))^(1/p2)+dyr2-k12*q12^3-(s12)+N22-P1*N12-N22;
v1=-A21*s21^3-b21*sign(s21)*(  (abs(s21))^(2*p1-p2) )^(1/p2)-0.52*s21*theta21'*Fai21'*Fai21;
v2=-A22*s22^3-b22*sign(s22)*((abs(s22))^(2*p1-p2))^(1/p2)-0.52*s22*theta22'*Fai22'*Fai22;

v=[v1;v2];
u=zeros(2,1);
for i=1:2
    if v(i) <= bs1                  %%%%  1
        
        u(i) = -25;  
    elseif v(i) >= bs1 && v(i) <= bs0   %%%%  2
        
        u(i) = HN*(v(i)-bs0)/(bs1-bs0);  
    elseif v(i) > bs0 && v(i) <= br0   %%%%  3
        
        u(i) = 0;
    elseif v(i) > br0 && v(i) <= br1    %%%%  4
        
        u(i) = HP*(v(i)-bs0)/(br1-br0);  
    else
        if v(i) >br1                 %%%%  5
        
        u(i) = 35;       
        end
    end
end

u1=u(1);
u2=u(2);
t1_store=[t1_store,t];
u1_store=[u1_store,u1];
t2_store=[t2_store,t];
u2_store=[u2_store,u2];
%%%%%%%%%%%%%%%%%%%%%%%%%%%%%%%%%%%%%%%%%%%%%%%%%%%%

x11_dot = x21;
x12_dot = x22; 
x21_dot =  [M1(1) M1(2)]*(x3-u-J1*p-C*x2-G);
x22_dot =  [M1(3) M1(4)]*(x3-u-J1*p-C*x2-G);
a=2/(0.05+0.02*sin(t));       

x31_dot=-a*x31+2*a*u1;
x32_dot=-a*x32+2*a*u2;

% x31_dot=-a*x31+2*a*u1;
% x32_dot=-a*x32+2*a*u2;

N11_dot=N21-P1*N11;
N12_dot=N22-P1*N12;
N21_dot=[M1(1) M1(2)]*[-P2*N21+x31-2*u1; -P2*N22+x32-2*u2];
N22_dot=[M1(3) M1(4)]*[-P2*N21+x31-2*u1; -P2*N22+x32-2*u2];
baralpha11_dot=(alpha11-baralpha11)/yita21;
baralpha12_dot=(alpha12-baralpha12)/yita22;


q11_dot=-k11*q11^3+x(5)-alpha11+q21-L*tanh(q11);
q12_dot=-k12*q12^3+x(6)-alpha12+q22-L*tanh(q12);


q2_dot=[-k21*q21^3-L1*tanh(q21);-k22*q22^3-L1*tanh(q22)];
q21_dot=q2_dot(1)-q11;
q22_dot=q2_dot(2)-q12;
theta21_dot=rf21*gama*(s21*s21*Fai21'*Fai21-theta21*theta21'*theta21-mf21*theta21);
theta22_dot=rf22*gama*(s22*s22*Fai22'*Fai22-theta22*theta22'*theta22-mf22*theta22);


dx1 = [x11_dot;x12_dot;x21_dot;x22_dot;...
    baralpha11_dot;baralpha12_dot;...
    q11_dot;q12_dot;q21_dot;q22_dot;theta21_dot;theta22_dot;...
     N11_dot;N12_dot;N21_dot;N22_dot;x31_dot;x32_dot]';

%%%%%%%%%%%%%%%%%%%%%%%%%%%%%%%%%%%%%%%%%%%%%%%%%%
%%%%%%%%%%%%
dx = dx1;

dx=dx';
                                             
