# Supplementary material for: Fixed-time adaptive fuzzy command filtering control for a two-joint robotic manipulator with input dead zone saturation and time-varying delay
Source: PLoS One. 2026 Apr 15;21(4):e0347102. doi: 10.1371/journal.pone.0347102 (PMC13082719; doi:10.1371/journal.pone.0347102)
Supplement: S1 File — This ZIP file contains the MATLAB scripts and controller models used to generate the simulation results and figures presented in this study. (ZIP) [file pone.0347102.s001.zip › code/Fig7-10/parameters.m]

m1=1;             
m2=0.7;             
L1=0.36;            
L2=0.32;            
I1=56.12*10e-3;       
I2=19.78*10e-3;      
g=9.81;              
Lc1=L1/2;           
Lc2=L2/2;            
%%%%%%%%%%%%%%%%%%%%%%%%%%%%%%%%%%%%%%%%%%%%%%%%%%%%%%%

L=0.2;
L1=0.2;


k11=15;
k12=15; 
k21=50;
k22=50;

yita21=0.001;yita22=0.001;
gama=0.2;
rf21=2.6;
mf21=1.6;
rf22=2.6;
mf22=1.6;


p1=8;p2=9;


HN=-25;
HP=30;
bs1=-30;

bs0=-0.5;
br0=0.1;
br1=28;

P1=8;   
P2=1;


% % %%%%±¸·ÝÊý¾Ý
% m1=1.0;              %±Û1µÄÖÊÁ¿
% m2=0.7;             %±Û2µÄÖÊÁ¿
% L1=0.36;             %±Û1µÄ³¤¶È
% L2=0.32;             %±Û2µÄ³¤¶È
% I1=56.12*10e-3;       %±Û1µÄ¶¯ÄÜ
% I2=19.78*10e-3;      %±Û2µÄ¶¯ÄÜ
% g=9.81;               %ÖØÁ¦¼ÓËÙ¶È
% Lc1=L1/2;            %±Û1µÄÒ»°ë³¤¶È
% Lc2=L2/2;            %±Û2µÄÒ»°ë³¤¶È
% %%%%%%%%%%%%%%%%%%%%%%%%%%%%%%%%%%%%%%%%%%%%%%%%%%%%%%%
% % ÐéÄâ¿ØÖÆÆ÷²ÎÊý     2
% c11=0.3;  
% c12=0.3;                %%%%   c11  c12 µ÷Õûv1 v2 µÄÉÏÏÂ½ç ¼õÐ¡c11 ¿ÉÒÔ¼õÐ¡vµÄÉÏÏÂ½ç
% b11=15;                 %%%%%%%µ÷Õûz1µÄÉÏÏÂ½ç Ôö¼Óz1 ¿ÉÒÔ¼õÐ¡Îó²î
% b12=10;
% %Êµ¼Ê¿ØÖÆÆ÷²ÎÊý
% A21=0.5;  
% A22=0.5; 
% b21=25;   %µ÷zheng
% b22=25;
% a=500;
% 
% 
% %%²¹³¥ÐÅºÅµÄ²ÎÊý
% k11=10;
% k12=10; 
% k21=50;
% k22=50.15;
% %%ÂË²¨Æ÷²ÎÊý
% yita21=0.001;yita22=0.001;
% %%×ÔÊÊÓ¦ÂÉ²ÎÊý
% gama=0.2;
% % rf21=1.23;
% % mf21=0.32;
% rf21=2.6;
% mf21=1.6;
% rf22=2.6;
% mf22=1.6;
% 
% % p1=6;p2=7;
% p1=8;p2=9;
% L=220;%%%%³õÊ¼Êý¾Ý  0.2
% 
% 
% %%%%%%%%%%%%%%%%%%%%±¥ºÍËÀÇø²ÎÊý
% HN=-25;
% HP=30;
% bs1=-30;
% 
% bs0=-0.5;
% br0=0.1;
% 
% br1=28;
