# Supplementary material for: Fixed-time adaptive fuzzy command filtering control for a two-joint robotic manipulator with input dead zone saturation and time-varying delay
Source: PLoS One. 2026 Apr 15;21(4):e0347102. doi: 10.1371/journal.pone.0347102 (PMC13082719; doi:10.1371/journal.pone.0347102)
Supplement: S1 File — This ZIP file contains the MATLAB scripts and controller models used to generate the simulation results and figures presented in this study. (ZIP) [file pone.0347102.s001.zip › code/Fig7-10/parameters2.m]

m1=1.0;              
m2=0.7;             
L1=0.36;             
L2=0.32;             
I1=56.12*10e-3;      
I2=19.78*10e-3;      
g=9.81;               
Lc1=L1/2;           
Lc2=L2/2;           
%%%%%%%%%%%%%%%%%%%%%%%%%%%%%%%%%%%%%%%%%%%%%%%%%%%%%%%
c11=0.3;  
c12=0.3;                
b11=15;                
b12=10;

A21=0.5;  
A22=0.5; 
b21=15;   
b22=10;


k11=10;
k12=10; 
k21=50;
k22=50.15;

yita21=0.001;yita22=0.001;

gama=0.2;

rf21=2.6;
mf21=1.6;
rf22=2.6;
mf22=1.6;


p1=8;p2=9;
L=0.2;


HN=-25;
HP=30;
bs1=-25;
bs0=-0.5;
br0=0.8;
br1=30;


% % %%%%±¸·ÝÊý¾Ý
% m1=1.0;              %±Û1µÄÖÊÁ¿
% m2=0.7;             %±Û2µÄÖÊÁ¿
% L1=0.36;             %±Û1µÄ³¤¶È
% L2=0.32;             %±Û2µÄ³¤¶È
% I1=56.12*10e-3;       %±Û1µÄ¶¯ÄÜ
% I2=19.78*10e-3;      %±Û2µÄ¶¯ÄÜ
% g=9.81;               %ÖØÁ¦¼ÓËÙ¶È
% Lc1=L1/2;            %±Û1µÄÒ»°ë³¤¶È
% Lc2=L2/2;            %±Û2µÄÒ»°ë³¤¶È
% %%%%%%%%%%%%%%%%%%%%%%%%%%%%%%%%%%%%%%%%%%%%%%%%%%%%%%%
% 
% % %ÐéÄâ¿ØÖÆÆ÷²ÎÊý    1
% % c11=21.8687;  
% % c12= 0.3621 ;
% % b11=8.1810;       
% % b12=6.3097;
% % %Êµ¼Ê¿ØÖÆÆ÷²ÎÊý
% % A21=19.0768 ;  
% % A22=12.6351; 
% % b21=40.6092; 
% % b22=19.0393;
% 
% % ÐéÄâ¿ØÖÆÆ÷²ÎÊý     2
% c11=21;  
% c12=0.3;
% b11=12;       
% b12=10;
% %Êµ¼Ê¿ØÖÆÆ÷²ÎÊý
% A21=0.5;  
% A22=0.5; 
% b21=25;   %µ÷zheng
% b22=25;
% 
% 
% %%²¹³¥ÐÅºÅµÄ²ÎÊý
% k11=10;
% k12=10; 
% k21=50;
% k22=50.15;
% %%ÂË²¨Æ÷²ÎÊý
% yita21=0.001;yita22=0.001;
% %%×ÔÊÊÓ¦ÂÉ²ÎÊý
% gama=0.2*[1 1 1 1 1];
% rf21=1.23;
% mf21=0.32;
% rf22=2.6;
% mf22=1.6;
% 
% 
% 
% L=0.2;p1=9.1;p2=10;
% 
% %%%%%%%%%%%%%%%%%%%%±¥ºÍËÀÇø²ÎÊý
% HN=-25;
% HP=30;
% bs1=-25;
% bs0=-0.5;
% br0=0.8;
% br1=30;
% 
% a=500;
% 
