# Supplementary material for: Fixed-time adaptive fuzzy command filtering control for a two-joint robotic manipulator with input dead zone saturation and time-varying delay
Source: PLoS One. 2026 Apr 15;21(4):e0347102. doi: 10.1371/journal.pone.0347102 (PMC13082719; doi:10.1371/journal.pone.0347102)
Supplement: S1 File — This ZIP file contains the MATLAB scripts and controller models used to generate the simulation results and figures presented in this study. (ZIP) [file pone.0347102.s001.zip › code/Read Me.txt]

Simulation Code for [Fixed-time adaptive fuzzy command filtering control
for a two-joint robotic manipulator with input dead
zone saturation and time-varying delay]

Requirements: MATLAB R2021b or later.

How to run:
Open the folder corresponding to the figure you want to replicate (e.g., Fig1-2).
Run the main.m file.
The simulation results and figures will be generated automatically.

Description:
main.m: Main entry script.
control1.m/control2.m: Proposed and comparative controllers.
parameters.m: System and controller parameters.
